# Supplementary material for: Population and Demographic Structure of Ixodes scapularis Say in the Eastern United States
Source: PLoS One. 2014 Jul 15;9(7):e101389. doi: 10.1371/journal.pone.0101389 (PMC4099084; doi:10.1371/journal.pone.0101389)
Supplement: Table S1 — COI sequences used for comparisons. (XLSX) [file pone.0101389.s005.xlsx]

## Sheet: Sheet1
SampleID	Genbank_Accession	Description
ABJB010748661.1	ABJB010748661.1	Ixodes scapularis strain Wikel colony gcontig_1108379477289, whole genome shotgun sequence, 2,777 bp linear DNA, GI: 165108907
GU074891.1	GU074891.1	Ixodes scapularis cytochrome oxidase subunit 1 (COI) gene, partial cds; mitochondrial 829 bp linear DNA, GI:309318509
JN248424.1_Iricinus	JN248424.2	Ixodes ricinus mitochondrion, complete genome 14,566 bp circular DNA, GI: 410173884
JQ350479.1	JQ350479.1	Ixodes scapularis voucher UOG:FN003 cytochrome oxidase subunit 1 (COI) gene, partial cds; mitochondrial, 658 bp linear DNA, GI:380702449
KC488261.1	KC488261.1	Ixodes scapularis voucher PHAC-PHGEO018-FS18 cytochrome oxidase subunit 1 (COI) gene, partial cds; mitochondrial, 658 bp linear DNA,GI:460091879
KC488262.1	KC488262.1	Ixodes scapularis voucher PHAC-PHGEO128-FS128 cytochrome oxidase subunit 1 (COI) gene, partial cds; mitochondrial, 658 bp linear DNA,GI:460091881
KC488263.1	KC488263.1	Ixodes scapularis voucher PHAC-PHGEO442-FS442 cytochrome oxidase subunit 1 (COI) gene, partial cds; mitochondrial, 658 bp linear DNA, GI:460091883
KC488264.1	KC488264.1	Ixodes scapularis voucher PHAC-PHGEO143-FS143 cytochrome oxidase subunit 1 (COI) gene, partial cds; mitochondrial, 646 bp linear DNA, GI:460091885
KC488265.1	KC488265.1	Ixodes scapularis voucher PHAC-PHGEO012-FS12 cytochrome oxidase subunit 1 (COI) gene, partial cds; mitochondrial, 658 bp linear DNA, GI:460091887
KC488266.1	KC488266.1	Ixodes scapularis voucher PHAC-PHGEO006-FS6 cytochrome oxidase subunit 1 (COI) gene, partial cds; mitochondrial, 658 bp linear DNA, GI:460091889
KC488267.1	KC488267.1	Ixodes scapularis voucher PHAC-PHGEO202-FS202 cytochrome oxidase subunit 1 (COI) gene, partial cds; mitochondrial, 658 bp linear DNA, GI:460091891
KC488268.1	KC488268.1	Ixodes scapularis voucher PHAC-PHGEO010-FS10 cytochrome oxidase subunit 1 (COI) gene, partial cds; mitochondrial, 658 bp linear DNA, GI:460091893
KC488269.1	KC488269.1	Ixodes scapularis voucher PHAC-PHGEO045-FS45 cytochrome oxidase subunit 1 (COI) gene, partial cds; mitochondrial, 658 bp linear DNA, GI:460091895
KC488270.1	KC488270.1	Ixodes scapularis voucher PHAC-PHGEO268-FS268 cytochrome oxidase subunit 1 (COI) gene, partial cds; mitochondrial, 658 bp linear DNA, GI:460091897
KC488271.1	KC488271.1	Ixodes scapularis voucher PHAC-PHGEO295-FS295 cytochrome oxidase subunit 1 (COI) gene, partial cds; mitochondrial, 658 bp linear DNA, GI:460091899
KC488272.1	KC488272.1	Ixodes scapularis voucher PHAC-PHGEO140-FS140 cytochrome oxidase subunit 1 (COI) gene, partial cds; mitochondrial,658 bp linear DNA, GI:460091901
KC488273.1	KC488273.1	Ixodes scapularis voucher PHAC-PHGEO464-FS464 cytochrome oxidase subunit 1 (COI) gene, partial cds; mitochondrial, 658 bp linear DNA, GI:460091903
KC488274.1	KC488274.1	Ixodes scapularis voucher PHAC-PHGEO479-FS479 cytochrome oxidase subunit 1 (COI) gene, partial cds; mitochondrial, 658 bp linear DNA, GI:460091905
KC488275.1	KC488275.1	Ixodes scapularis voucher PHAC-PHGEO013-FS13 cytochrome oxidase subunit 1 (COI) gene, partial cds; mitochondrial, 658 bp linear DNA,GI:460091907
KC488276.1	KC488276.1	Ixodes scapularis voucher PHAC-PHGEO027-FS27 cytochrome oxidase subunit 1 (COI) gene, partial cds; mitochondrial, 658 bp linear DNA, GI:460091909
KC488277.1	KC488277.1	Ixodes scapularis voucher PHAC-PHGEO092-FS92 cytochrome oxidase subunit 1 (COI) gene, partial cds; mitochondrial, 658 bp linear DNA, GI:460091911
KC488278.1	KC488278.1	Ixodes scapularis voucher PHAC-PHGEO084-FS84 cytochrome oxidase subunit 1 (COI) gene, partial cds; mitochondrial, 658 bp linear DNA, GI:460091913
KC488279.1	KC488279.1	Ixodes scapularis voucher PHAC-PHGEO113-FS113 cytochrome oxidase subunit 1 (COI) gene, partial cds; mitochondrial, 658 bp linear DNA, GI:460091915
KC488280.1	KC488280.1	Ixodes scapularis voucher PHAC-PHGEO203-FS203 cytochrome oxidase subunit 1 (COI) gene, partial cds; mitochondrial, 658 bp linear DNA, GI:460091917
KC488281.1	KC488281.1	Ixodes scapularis voucher PHAC-PHGEO019-FS19 cytochrome oxidase subunit 1 (COI) gene, partial cds; mitochondrial, 658 bp linear DNA, GI:460091919
KC488282.1	KC488282.1	Ixodes scapularis voucher PHAC-PHGEO276-FS276 cytochrome oxidase subunit 1 (COI) gene, partial cds; mitochondrial,648 bp linear DNA, GI:460091921
KC488283.1	KC488283.1	Ixodes scapularis voucher PHAC-PHGEO172-FS172 cytochrome oxidase subunit 1 (COI) gene, partial cds; mitochondrial,658 bp linear DNA, GI:460091923
KC488284.1	KC488284.1	Ixodes scapularis voucher PHAC-PHGEO241-FS241 cytochrome oxidase subunit 1 (COI) gene, partial cds; mitochondrial,658 bp linear DNA, GI:460091925
KC488285.1	KC488285.1	Ixodes scapularis voucher PHAC-PHGEO214-FS214 cytochrome oxidase subunit 1 (COI) gene, partial cds; mitochondrial, 658 bp linear DNA, GI:460091927
KC488286.1	KC488286.1	Ixodes scapularis voucher PHAC-PHGEO142-FS142 cytochrome oxidase subunit 1 (COI) gene, partial cds; mitochondrial,658 bp linear DNA, GI:460091929
KC488287.1	KC488287.1	Ixodes scapularis voucher PHAC-PHGEO451-FS145 cytochrome oxidase subunit 1 (COI) gene, partial cds; mitochondrial, 658 bp linear DNA, GI:460091931
KC488288.1	KC488288.1	Ixodes scapularis voucher PHAC-PHGEO303-FS303 cytochrome oxidase subunit 1 (COI) gene, partial cds; mitochondrial, 658 bp linear DNA, GI:460091933
KC488289.1	KC488289.1	Ixodes scapularis voucher PHAC-PHGEO332-FS332 cytochrome oxidase subunit 1 (COI) gene, partial cds; mitochondrial, 658 bp linear DNA, GI:460091935
KC488291.1	KC488291.1	Ixodes scapularis voucher PHAC-PHGEO178-FS178 cytochrome oxidase subunit 1 (COI) gene, partial cds; mitochondrial, 658 bp linear DNA, GI:460091939
KC488292.1	KC488292.1	Ixodes scapularis voucher PHAC-PHGEO377-FS377 cytochrome oxidase subunit 1 (COI) gene, partial cds; mitochondrial, 658 bp linear DNA, GI:460091941
KC488293.1	KC488293.1	Ixodes scapularis voucher PHAC-PHGEO228-FS228 cytochrome oxidase subunit 1 (COI) gene, partial cds; mitochondrial, 658 bp linear DNA, GI:460091943
KC488294.1	KC488294.1	Ixodes scapularis voucher PHAC-PHGEO96A-FS96A cytochrome oxidase subunit 1 (COI) gene, partial cds; mitochondrial, 652 bp linear DNA, GI:460091945
KC488295.1	KC488295.1	Ixodes scapularis voucher PHAC-PHGEO248-FS248 cytochrome oxidase subunit 1 (COI) gene, partial cds; mitochondrial, 658 bp linear DNA, GI:460091947
KC488296.1	KC488296.1	Ixodes scapularis voucher PHAC-PHGEO393-FS393 cytochrome oxidase subunit 1 (COI) gene, partial cds; mitochondrial, 658 bp linear DNA, GI:460091949
KC488297.1	KC488297.1	Ixodes scapularis voucher PHAC-PHGEO250-FS250 cytochrome oxidase subunit 1 (COI) gene, partial cds; mitochondrial, 658 bp linear DNA, GI:460091951
KC488298.1	KC488298.1	Ixodes scapularis voucher PHAC-PHGEO106-FS106 cytochrome oxidase subunit 1 (COI) gene, partial cds; mitochondrial, 658 bp linear DNA, GI:460091953
KC488299.1	KC488299.1	Ixodes scapularis voucher PHAC-PHGEO209-FS209 cytochrome oxidase subunit 1 (COI) gene, partial cds; mitochondrial, 627 bp linear DNA, GI:460091955
KC488300.1	KC488300.1	Ixodes scapularis voucher PHAC-PHGEO401-FS401 cytochrome oxidase subunit 1 (COI) gene, partial cds; mitochondrial, 658 bp linear DNA, GI:460091957
KC488301.1	KC488301.1	Ixodes scapularis voucher PHAC-PHGEO171-FS171 cytochrome oxidase subunit 1 (COI) gene, partial cds; mitochondrial, 658 bp linear DNA, GI:460091959
KC488302.1	KC488302.1	Ixodes scapularis voucher PHAC-PHGEO300-FS300 cytochrome oxidase subunit 1 (COI) gene, partial cds; mitochondrial, 658 bp linear DNA, GI:460091961
KC488303.1	KC488303.1	Ixodes scapularis voucher PHAC-PHGEO134-FS134 cytochrome oxidase subunit 1 (COI) gene, partial cds; mitochondrial, 658 bp linear DNA, GI:460091963
KC488304.1	KC488304.1	Ixodes scapularis voucher PHAC-PHGEO381-FS381 cytochrome oxidase subunit 1 (COI) gene, partial cds; mitochondrial, 658 bp linear DNA, GI:460091965
KC488305.1	KC488305.1	Ixodes scapularis voucher PHAC-PHGEO042-FS42 cytochrome oxidase subunit 1 (COI) gene, partial cds; mitochondrial, 658 bp linear DNA, GI:460091967
KC488306.1	KC488306.1	Ixodes scapularis voucher PHAC-PHGEO068-FS68 cytochrome oxidase subunit 1 (COI) gene, partial cds; mitochondrial, 658 bp linear DNA, GI:460091969
KC488307.1	KC488307.1	Ixodes scapularis voucher PHAC-PHGEO044-FS44 cytochrome oxidase subunit 1 (COI) gene, partial cds; mitochondrial, 658 bp linear DNA, GI:460091971
KC488308.1	KC488308.1	Ixodes scapularis voucher PHAC-PHGEO211-FS211 cytochrome oxidase subunit 1 (COI) gene, partial cds; mitochondrial, 658 bp linear DNA, GI:460091973
KC488309.1	KC488309.1	Ixodes scapularis voucher PHAC-PHGEO226-FS226 cytochrome oxidase subunit 1 (COI) gene, partial cds; mitochondrial, 645 bp linear DNA, GI:460091975
KC488310.1	KC488310.1	Ixodes scapularis voucher PHAC-PHGEO352-FS352 cytochrome oxidase subunit 1 (COI) gene, partial cds; mitochondrial, 658 bp linear DNA, GI:460091977
KC488311.1	KC488311.1	Ixodes scapularis voucher PHAC-PHGEO043-FS43 cytochrome oxidase subunit 1 (COI) gene, partial cds; mitochondrial, 658 bp linear DNA, GI:460091979
KC488312.1	KC488312.1	Ixodes scapularis voucher PHAC-PHGEO052-FS52 cytochrome oxidase subunit 1 (COI) gene, partial cds; mitochondrial, 658 bp linear DNA, GI:460091981
KC488313.1	KC488313.1	Ixodes scapularis voucher PHAC-PHGEO259-FS259 cytochrome oxidase subunit 1 (COI) gene, partial cds; mitochondrial, 658 bp linear DNA, GI:460091983
KC488314.1	KC488314.1	Ixodes scapularis voucher PHAC-PHGEO310-FS310 cytochrome oxidase subunit 1 (COI) gene, partial cds; mitochondrial, 658 bp linear DNA, GI:460091985
Mississippi_F02	This study	Mississippi_Ixodes_scapularis_female
Mississippi_F03	This study	Mississippi_Ixodes_scapularis_female
Mississippi_F04	This study	Mississippi_Ixodes_scapularis_female
Mississippi_F05	This study	Mississippi_Ixodes_scapularis_female
Mississippi_F06	This study	Mississippi_Ixodes_scapularis_female
Mississippi_F08	This study	Mississippi_Ixodes_scapularis_female
Mississippi_F09	This study	Mississippi_Ixodes_scapularis_female
Mississippi_F11	This study	Mississippi_Ixodes_scapularis_female
Mississippi_G02	This study	Mississippi_Ixodes_scapularis_female
Mississippi_G03	This study	Mississippi_Ixodes_scapularis_female
Mississippi_G04	This study	Mississippi_Ixodes_scapularis_female
Mississippi_G05	This study	Mississippi_Ixodes_scapularis_female
Mississippi_G06	This study	Mississippi_Ixodes_scapularis_female
Mississippi_G07	This study	Mississippi_Ixodes_scapularis_female
Mississippi_G08	This study	Mississippi_Ixodes_scapularis_female
Mississippi_G09	This study	Mississippi_Ixodes_scapularis_female
Mississippi_G10	This study	Mississippi_Ixodes_scapularis_female
Mississippi_G11	This study	Mississippi_Ixodes_scapularis_female
New_Hampshire_D02_F01	This study	New_Hampshire_Ixodes_scapularis_female
New_Hampshire_D03_F02	This study	New_Hampshire_Ixodes_scapularis_female
New_Hampshire_D04_F03	This study	New_Hampshire_Ixodes_scapularis_female
New_Hampshire_D05_F04	This study	New_Hampshire_Ixodes_scapularis_female
New_Hampshire_D06_F05	This study	New_Hampshire_Ixodes_scapularis_female
New_Hampshire_D07_F06	This study	New_Hampshire_Ixodes_scapularis_female
New_Hampshire_D08_F07	This study	New_Hampshire_Ixodes_scapularis_female
New_Hampshire_D09_F08	This study	New_Hampshire_Ixodes_scapularis_female
New_Hampshire_D10_F09	This study	New_Hampshire_Ixodes_scapularis_female
New_Hampshire_D11_F10	This study	New_Hampshire_Ixodes_scapularis_female
New_Hampshire_E02_M01	This study	New_Hampshire_Ixodes_scapularis_male
New_Hampshire_E03_M02	This study	New_Hampshire_Ixodes_scapularis_male
New_Hampshire_E04_M03	This study	New_Hampshire_Ixodes_scapularis_male
New_Hampshire_E05_M04	This study	New_Hampshire_Ixodes_scapularis_male
New_Hampshire_E06_M05	This study	New_Hampshire_Ixodes_scapularis_male
New_Hampshire_E07_M06	This study	New_Hampshire_Ixodes_scapularis_male
New_Hampshire_E10_M09	This study	New_Hampshire_Ixodes_scapularis_male
New_Hampshire_E11_M10	This study	New_Hampshire_Ixodes_scapularis_male
New_York_F1	This study	New_York_Ixodes_scapularis_female
New_York_M	This study	New_York_Ixodes_scapularis_male
New_York_N	This study	New_York_Ixodes_scapularis_nymph
New_York_N2	This study	New_York_Ixodes_scapularis_nymph
New_York_N3	This study	New_York_Ixodes_scapularis_nymph
New_York_N4	This study	New_York_Ixodes_scapularis_nymph
New_York_N5	This study	New_York_Ixodes_scapularis_nymph
New_York_N6	This study	New_York_Ixodes_scapularis_nymph
North_Carolina_A02_M01	This study	North_Carolina_Ixodes_scapularis_male
North_Carolina_A03_M02	This study	North_Carolina_Ixodes_scapularis_male
North_Carolina_A04_M03psu	This study	North_Carolina_Ixodes_scapularis_male
North_Carolina_A05_M04	This study	North_Carolina_Ixodes_scapularis_male
North_Carolina_A06_M05	This study	North_Carolina_Ixodes_scapularis_male
North_Carolina_A07_M06psu	This study	North_Carolina_Ixodes_scapularis_male
North_Carolina_A08_M07	This study	North_Carolina_Ixodes_scapularis_male
North_Carolina_A10_M09	This study	North_Carolina_Ixodes_scapularis_male
North_Carolina_A11_M10	This study	North_Carolina_Ixodes_scapularis_male
Pennsylvania_BHF02	This study	Pennsylvania_Ixodes_scapularis_female
Pennsylvania_BHF03	This study	Pennsylvania_Ixodes_scapularis_female
Pennsylvania_BHF04	This study	Pennsylvania_Ixodes_scapularis_female
Pennsylvania_BHF05	This study	Pennsylvania_Ixodes_scapularis_female
Pennsylvania_BHF06	This study	Pennsylvania_Ixodes_scapularis_female
Pennsylvania_BHF07	This study	Pennsylvania_Ixodes_scapularis_female
Pennsylvania_BHF10	This study	Pennsylvania_Ixodes_scapularis_female
Pennsylvania_BHM01	This study	Pennsylvania_Ixodes_scapularis_male
Pennsylvania_BHM02	This study	Pennsylvania_Ixodes_scapularis_male
Pennsylvania_BHM03	This study	Pennsylvania_Ixodes_scapularis_male
Pennsylvania_BHM04	This study	Pennsylvania_Ixodes_scapularis_male
Pennsylvania_BHM05	This study	Pennsylvania_Ixodes_scapularis_male
Pennsylvania_BHM06	This study	Pennsylvania_Ixodes_scapularis_male
Pennsylvania_BHM07	This study	Pennsylvania_Ixodes_scapularis_male
Pennsylvania_BHM08	This study	Pennsylvania_Ixodes_scapularis_male
Pennsylvania_BHM09	This study	Pennsylvania_Ixodes_scapularis_male
Pennsylvania_BHM10	This study	Pennsylvania_Ixodes_scapularis_male
Wisconsin_B02_WIA01	This study	Wisconsin_Ixodes_scapularis_female
Wisconsin_B03_WIA02	This study	Wisconsin_Ixodes_scapularis_female
Wisconsin_B04_WIA03	This study	Wisconsin_Ixodes_scapularis_female
Wisconsin_B05_WIA04	This study	Wisconsin_Ixodes_scapularis_female
Wisconsin_B07_WIA06	This study	Wisconsin_Ixodes_scapularis_female
Wisconsin_B08_WIA07	This study	Wisconsin_Ixodes_scapularis_female
Wisconsin_B09_WIA08	This study	Wisconsin_Ixodes_scapularis_female
Wisconsin_B10_WIA09	This study	Wisconsin_Ixodes_scapularis_female
Wisconsin_B11_WIA10	This study	Wisconsin_Ixodes_scapularis_female
Wisconsin_C02_WIB01	This study	Wisconsin_Ixodes_scapularis_female
Wisconsin_C03_WIB02	This study	Wisconsin_Ixodes_scapularis_female
Wisconsin_C04_WIB03	This study	Wisconsin_Ixodes_scapularis_female
Wisconsin_C05_WIB04	This study	Wisconsin_Ixodes_scapularis_female
Wisconsin_C06_WIB05	This study	Wisconsin_Ixodes_scapularis_female
Wisconsin_C07_WIB06	This study	Wisconsin_Ixodes_scapularis_female
Wisconsin_C08_WIB07	This study	Wisconsin_Ixodes_scapularis_female
Wisconsin_C09_WIB08	This study	Wisconsin_Ixodes_scapularis_female
Wisconsin_C10_WIB09	This study	Wisconsin_Ixodes_scapularis_female
Wisconsin_C11_WIB10	This study	Wisconsin_Ixodes_scapularis_female
